# Supplementary material for: Fitness Analysis and Transcriptome Profiling Following Repeated Mild Heat Stress of Varying Frequency in Drosophila melanogaster Females
Source: Biology (Basel). 2021 Dec 14;10(12):1323. doi: 10.3390/biology10121323 (PMC8698867; doi:10.3390/biology10121323)
Supplement: Supplementary file 1 [file biology-10-01323-s001.zip]

Archive with 6 entries (6 files):
- Figure S1.pdf
- Table S1.xlsx
- Table S2.pdf
- Table S3.xlsx
- Table S4.pdf
- Table S5.pdf
