# Supplementary material for: Fitness Analysis and Transcriptome Profiling Following Repeated Mild Heat Stress of Varying Frequency in Drosophila melanogaster Females
Source: Biology (Basel). 2021 Dec 14;10(12):1323. doi: 10.3390/biology10121323 (PMC8698867; doi:10.3390/biology10121323)
Supplement: Supplementary file 1 [file biology-10-01323-s001.zip › Table S1.xlsx]

## Sheet: Supplementary Table 1
	Table S1. Pairwise comparison of q1 (control), q2(day stress) and q3 (week stress) for significant differential expression (FDR<0.05) as reported by Cuffdif program (109 entries).
	# confirmations column relates to a number of comparisons (max=3) where this gene was found singnificantly differentially expressed; in case #conf.=2, the second pair of significant comparison is presented right after the column with FDR significance < 0.05
	Only 2 replicates (out of 3 possible) were observed.
	q1 - control			DEGs:	Flybase gene	symbol	sample1	sample2	FDR	# confirmations	sampe1	sample2	FDR
	q2 -day				FBgn0042187	CG17234	q1	q2	0.0197716	2	q2	q3	0.0197716
	q3 - week				FBgn0000075	amd	q1	q2	0.0486307	2	q1	q3	0.0486307
					FBgn0000078	Amy-d	q1	q2	0.0197716	2	q2	q3	0.0197716
					FBgn0000079	Amy-p	q1	q2	0.0197716	2	q2	q3	0.0197716
					FBgn0002565	Lsp2	q1	q2	0.0197716	2	q1	q3	0.0197716
					FBgn0003356	Jon99Cii	q1	q3	0.0197716	2	q2	q3	0.0197716
					FBgn0003357	Jon99Ciii	q1	q3	0.0197716	2	q2	q3	0.0197716
					FBgn0003358	Jon99Ci	q1	q2	0.0197716	2	q2	q3	0.0197716
					FBgn0010357	betaTry	q1	q2	0.0197716	2	q2	q3	0.0197716
					FBgn0010425	epsilonTry	q1	q2	0.0197716	2	q2	q3	0.0197716
					FBgn0012042	AttA	q1	q2	0.0197716	2	q1	q3	0.0197716
					FBgn0020906	Jon25Bi	q1	q2	0.0197716	2	q2	q3	0.0197716
					FBgn0027550	CG6495	q1	q2	0.0197716	2	q1	q3	0.0197716
					FBgn0028396	TotA	q1	q2	0.0197716	2	q1	q3	0.0197716
					FBgn0031111	Obp19c	q1	q2	0.0197716	2	q1	q3	0.0197716
					FBgn0031406	Send1	q1	q2	0.0197716	2	q1	q3	0.0197716
					FBgn0031559	CG3513	q1	q2	0.0486307	2	q1	q3	0.0486307
					FBgn0031653	Jon25Biii	q1	q3	0.0197716	2	q2	q3	0.0197716
					FBgn0031701	TotM	q1	q2	0.0197716	2	q1	q3	0.0197716
					FBgn0033774	CG12374	q1	q2	0.0197716	2	q2	q3	0.0197716
					FBgn0034328	IM23	q1	q3	0.0197716	2	q2	q3	0.0197716
					FBgn0035176	CG13905	q1	q2	0.0197716	2	q1	q3	0.0197716
					FBgn0035670	CG10472	q1	q2	0.0197716	2	q1	q3	0.0197716
					FBgn0037410	Osi2	q1	q2	0.0197716	2	q1	q3	0.0197716
					FBgn0037782	Npc2d	q1	q2	0.0197716	2	q1	q3	0.0197716
					FBgn0038395	CG10407	q1	q2	0.0197716	2	q1	q3	0.0197716
					FBgn0038484	CG5246	q1	q2	0.0197716	2	q2	q3	0.0197716
					FBgn0038973	Pebp1	q1	q2	0.0197716	2	q2	q3	0.0197716
					FBgn0039342	CG5107	q1	q2	0.0197716	2	q2	q3	0.0197716
					FBgn0039761	CG18404	q1	q2	0.0197716	2	q1	q3	0.0197716
					FBgn0039778	Jon99Fi	q1	q2	0.0197716	2	q1	q3	0.0197716
					FBgn0040959	Peritrophin-15a	q1	q2	0.0197716	2	q1	q3	0.0350315
					FBgn0042186	CG17239	q1	q2	0.0197716	2	q1	q3	0.0197716
					FBgn0043470	lambdaTry	q1	q2	0.0197716	2	q1	q3	0.0197716
					FBgn0044812	TotC	q1	q2	0.0197716	2	q1	q3	0.0197716
					FBgn0050360	Mal-A6	q1	q2	0.0197716	2	q2	q3	0.0350315
					FBgn0051233	CG31233	q1	q3	0.0197716	2	q2	q3	0.0350315
					FBgn0053258	CG33258	q1	q2	0.0197716	2	q2	q3	0.0197716
					FBgn0085358	Diedel3	q1	q2	0.0197716	2	q2	q3	0.0197716
					FBgn0261989	CG42807	q1	q2	0.0197716	2	q1	q3	0.0486307
					FBgn0262531	CG43085	q1	q2	0.0197716	2	q1	q3	0.0197716
					FBgn0262536	CG43090	q1	q2	0.0197716	2	q1	q3	0.0197716
					FBgn0264479	CR43887_lncRNA	q1	q2	0.0197716	2	q2	q3	0.0197716
					FBgn0000644	Fcp3C	q1	q3	0.0197716	1
					FBgn0001224	Hsp23	q1	q2	0.0197716	1
					FBgn0001257	ImpL2	q1	q2	0.0197716	1
					FBgn0002780	mod	q1	q2	0.0350315	1
					FBgn0002869	MtnB	q2	q3	0.0350315	1
					FBgn0003863	alphaTry	q2	q3	0.0197716	1
					FBgn0004173	Mst84Db	q1	q3	0.0197716	1
					FBgn0011555	thetaTry	q1	q2	0.0197716	1
					FBgn0011832	Ser12	q1	q2	0.0197716	1
					FBgn0013772	Cyp6a8	q1	q2	0.0197716	1
					FBgn0020508	Ag5r2	q1	q3	0.0197716	1
					FBgn0022343	CG3760	q1	q2	0.0350315	1
					FBgn0023197	Jon74E	q2	q3	0.0197716	1
					FBgn0024289	Sodh-1	q1	q2	0.0197716	1
					FBgn0030929	CG15043	q2	q3	0.0197716	1
					FBgn0031545	CG3213	q1	q3	0.0197716	1
					FBgn0031654	Jon25Bii	q1	q2	0.0197716	1
					FBgn0032049	Bace	q2	q3	0.0197716	1
					FBgn0032144	CG17633	q1	q2	0.0197716	1
					FBgn0033124	Tsp42Ec	q1	q3	0.0350315	1
					FBgn0033733	CG8834	q1	q2	0.0197716	1
					FBgn0033788	CG13323	q2	q3	0.0197716	1
					FBgn0033789	CG13324	q1	q2	0.0197716	1
					FBgn0035143	Ppm1	q1	q3	0.0197716	1
					FBgn0035154	hiro	q1	q3	0.0197716	1
					FBgn0035665	Jon65Aiii	q2	q3	0.0197716	1
					FBgn0035779	CG8562	q1	q3	0.0350315	1
					FBgn0035781	CG8560	q1	q2	0.0350315	1
					FBgn0035887	Jon66Cii	q1	q3	0.0197716	1
					FBgn0035929	CG13311	q1	q2	0.0486307	1
					FBgn0036024	CG18180	q2	q3	0.0486307	1
					FBgn0036225	CG5883	q1	q3	0.0197716	1
					FBgn0036422	CG3868	q1	q3	0.0486307	1
					FBgn0036503	CG13454	q2	q3	0.0197716	1
					FBgn0036938	CG14187	q1	q3	0.0197716	1
					FBgn0037678	CG16749	q1	q3	0.0197716	1
					FBgn0037724	Fst	q1	q2	0.0197716	1
					FBgn0038100	Paip2	q1	q2	0.0197716	1
					FBgn0038135	CG8773	q1	q3	0.0197716	1
					FBgn0038353	CG5399	q1	q3	0.0197716	1
					FBgn0038968	CG12499	q1	q2	0.0350315	1
					FBgn0039094	CG10184	q1	q3	0.0486307	1
					FBgn0039310	CG11878	q1	q2	0.0197716	1
					FBgn0039471	CG6295	q2	q3	0.0197716	1
					FBgn0039777	Jon99Fii	q1	q3	0.0197716	1
					FBgn0040060	yip7	q2	q3	0.0197716	1
					FBgn0040349	CG3699	q1	q3	0.0197716	1
					FBgn0041581	AttB	q1	q3	0.0486307	1
					FBgn0043791	phu	q1	q2	0.0197716	1
					FBgn0051266	CG31266	q1	q2	0.0197716	1
					FBgn0051267	CG31267	q1	q2	0.0197716	1
					FBgn0052284	CG32284	q1	q3	0.0350315	1
					FBgn0052368	CG32368	q1	q3	0.0197716	1
					FBgn0061356	CG18003	q1	q2	0.0197716	1
					FBgn0085256	CG34227	q1	q3	0.0197716	1
					FBgn0250815	Jon65Aiv	q2	q3	0.0197716	1
					FBgn0261290	CheA84a	q1	q2	0.0197716	1
					FBgn0261615	CG42704	q1	q2	0.0197716	1
					FBgn0261616	CG42705	q1	q2	0.0350315	1
					FBgn0262794	CG43175	q1	q2	0.0350315	1
					FBgn0262881	CG43236	q1	q3	0.0197716	1
					FBgn0264253	Send2	q2	q3	0.0197716	1
					FBgn0264296	CG43774	q1	q3	0.0197716	1
					FBgn0264550	lncRNA	q1	q2	0.0197716	1
					FBgn0266236	lncRNA	q1	q2	0.0486307	1
					FBgn0266557	kis	q1	q2	0.0197716	1
