# Supplementary material for: Fitness Analysis and Transcriptome Profiling Following Repeated Mild Heat Stress of Varying Frequency in Drosophila melanogaster Females
Source: Biology (Basel). 2021 Dec 14;10(12):1323. doi: 10.3390/biology10121323 (PMC8698867; doi:10.3390/biology10121323)
Supplement: Supplementary file 1 [file biology-10-01323-s001.zip › Table S3.xlsx]

## Sheet: cont_vs_day_GO
Table S3a. GO categories in enrichment of DEGs for control vs day comparison
	Biological process
	#term ID	observed gene count	term description	-LOG(FDR)	observed gene count	background gene count	false discovery rate	matching proteins in your network (IDs)	matching proteins in your network (labels)
	GO:0006508	28	proteolysis	8.61439	28	838	2.43e-09	FBpp0074969,FBpp0076118,FBpp0076335,FBpp0076564,FBpp0076578,FBpp0076774,FBpp0077433,FBpp0077481,FBpp0077482,FBpp0077483,FBpp0078691,FBpp0079464,FBpp0080214,FBpp0080908,FBpp0082845,FBpp0082846,FBpp0082858,FBpp0084877,FBpp0085014,FBpp0085052,FBpp0086967,FBpp0087222,FBpp0087223,FBpp0087256,FBpp0087258,FBpp0099851,FBpp0289337,FBpp0293663	CG10472,CG12374,CG17234,CG17239,CG17475,CG17571,CG17633,CG18180,CG31266,CG31267,CG5246,CG8560,CG8562,Jon25Bi,Jon25Bii,Jon66Ci,Jon74E,Jon99Ci,Jon99Fi,Jon99Fii,Nep2,Send1,Send2,Ser12,betaTry,epsilonTry,lambdaTry,thetaTry
	GO:0019538	30	protein metabolic process	1.34008	30	2158	0.0457	FBpp0074969,FBpp0076118,FBpp0076335,FBpp0076564,FBpp0076578,FBpp0076774,FBpp0077433,FBpp0077481,FBpp0077482,FBpp0077483,FBpp0078691,FBpp0079464,FBpp0080214,FBpp0080674,FBpp0080908,FBpp0082845,FBpp0082846,FBpp0082858,FBpp0084877,FBpp0085014,FBpp0085052,FBpp0086967,FBpp0087222,FBpp0087223,FBpp0087256,FBpp0087258,FBpp0099851,FBpp0289337,FBpp0293663,FBpp0305207	CG10472,CG12374,CG17234,CG17239,CG17475,CG17571,CG17633,CG18180,CG31266,CG31267,CG5246,CG8560,CG8562,G9a,Jon25Bi,Jon25Bii,Jon66Ci,Jon74E,Jon99Ci,Jon99Fi,Jon99Fii,Nep2,Send1,Send2,Ser12,betaTry,epsilonTry,lambdaTry,msl-1,thetaTry
	GO:1901564	36	organonitrogen compound metabolic process	1.34008	36	2860	0.0457	FBpp0072901,FBpp0074969,FBpp0075815,FBpp0076118,FBpp0076335,FBpp0076564,FBpp0076578,FBpp0076774,FBpp0077433,FBpp0077481,FBpp0077482,FBpp0077483,FBpp0078691,FBpp0079318,FBpp0079464,FBpp0080214,FBpp0080674,FBpp0080697,FBpp0080908,FBpp0082845,FBpp0082846,FBpp0082858,FBpp0084877,FBpp0085014,FBpp0085052,FBpp0086967,FBpp0087222,FBpp0087223,FBpp0087256,FBpp0087258,FBpp0099851,FBpp0100004,FBpp0289337,FBp…	CG10361,CG10472,CG12374,CG14245,CG17234,CG17239,CG17475,CG17571,CG17633,CG18180,CG31266,CG31267,CG32284,CG33258,CG5246,CG8560,CG8562,Dm15a,G9a,Jon25Bi,Jon25Bii,Jon66Ci,Jon74E,Jon99Ci,Jon99Fi,Jon99Fii,Nep2,Send1,Send2,Ser12,amd,betaTry,epsilonTry,lambdaTry,msl-1,thetaTry
	GO:0009409	3	response to cold	1.30277	3	16	0.0498	FBpp0081579,FBpp0083378,FBpp0301282	Fst,Hsp23,TotA
	Molecular function
	#term ID	observed gene count	term description		observed gene count	background gene count	false discovery rate	matching proteins in your network (IDs)	matching proteins in your network (labels)
	GO:0004252	20	serine-type endopeptidase activity	13.0414	20	230	9.09e-14	FBpp0074969,FBpp0076118,FBpp0076335,FBpp0076774,FBpp0077433,FBpp0077481,FBpp0077482,FBpp0077483,FBpp0078691,FBpp0080908,FBpp0082845,FBpp0082846,FBpp0082858,FBpp0084877,FBpp0085052,FBpp0087222,FBpp0087223,FBpp0087256,FBpp0087258,FBpp0099851	CG10472,CG17234,CG17239,CG17475,CG17571,CG18180,CG31267,CG5246,Jon25Bi,Jon25Bii,Jon66Ci,Jon74E,Jon99Ci,Jon99Fii,Send1,Ser12,betaTry,epsilonTry,lambdaTry,thetaTry
	GO:0070011	25	peptidase activity, acting on L-amino acid peptides	11.6144	25	533	2.43e-12	FBpp0074969,FBpp0076118,FBpp0076335,FBpp0076564,FBpp0076578,FBpp0076774,FBpp0077433,FBpp0077481,FBpp0077482,FBpp0077483,FBpp0078691,FBpp0079464,FBpp0080908,FBpp0082845,FBpp0082846,FBpp0082858,FBpp0084877,FBpp0085052,FBpp0086967,FBpp0087222,FBpp0087223,FBpp0087256,FBpp0087258,FBpp0099851,FBpp0293663	CG10472,CG12374,CG17234,CG17239,CG17475,CG17571,CG17633,CG18180,CG31267,CG5246,CG8560,CG8562,Jon25Bi,Jon25Bii,Jon66Ci,Jon74E,Jon99Ci,Jon99Fii,Nep2,Send1,Ser12,betaTry,epsilonTry,lambdaTry,thetaTry
	GO:0004175	21	endopeptidase activity	10.8827	21	382	1.31e-11	FBpp0074969,FBpp0076118,FBpp0076335,FBpp0076774,FBpp0077433,FBpp0077481,FBpp0077482,FBpp0077483,FBpp0078691,FBpp0080908,FBpp0082845,FBpp0082846,FBpp0082858,FBpp0084877,FBpp0085052,FBpp0087222,FBpp0087223,FBpp0087256,FBpp0087258,FBpp0099851,FBpp0293663	CG10472,CG17234,CG17239,CG17475,CG17571,CG18180,CG31267,CG5246,Jon25Bi,Jon25Bii,Jon66Ci,Jon74E,Jon99Ci,Jon99Fii,Nep2,Send1,Ser12,betaTry,epsilonTry,lambdaTry,thetaTry
	GO:0016787	31	hydrolase activity	5.06298	31	1685	8.65e-06	FBpp0074969,FBpp0076118,FBpp0076335,FBpp0076564,FBpp0076578,FBpp0076774,FBpp0077433,FBpp0077481,FBpp0077482,FBpp0077483,FBpp0078691,FBpp0079464,FBpp0080697,FBpp0080908,FBpp0081538,FBpp0082845,FBpp0082846,FBpp0082858,FBpp0084877,FBpp0085052,FBpp0086136,FBpp0086155,FBpp0086967,FBpp0087222,FBpp0087223,FBpp0087256,FBpp0087258,FBpp0099851,FBpp0271830,FBpp0289115,FBpp0293663	Amy-d,Amy-p,CG10472,CG12374,CG17234,CG17239,CG17475,CG17571,CG17633,CG18180,CG31267,CG5246,CG8147,CG8560,CG8562,Jon25Bi,Jon25Bii,Jon66Ci,Jon74E,Jon99Ci,Jon99Fii,Mal-A6,Nep2,Send1,Ser12,amd,betaTry,epsilonTry,kis,lambdaTry,thetaTry
	GO:0140096	26	catalytic activity, acting on a protein	4.8962	26	1269	1.27e-05	FBpp0074969,FBpp0076118,FBpp0076335,FBpp0076564,FBpp0076578,FBpp0076774,FBpp0077433,FBpp0077481,FBpp0077482,FBpp0077483,FBpp0078691,FBpp0079464,FBpp0080908,FBpp0082845,FBpp0082846,FBpp0082858,FBpp0084877,FBpp0085052,FBpp0086967,FBpp0087222,FBpp0087223,FBpp0087256,FBpp0087258,FBpp0099851,FBpp0293663,FBpp0305207	CG10472,CG12374,CG17234,CG17239,CG17475,CG17571,CG17633,CG18180,CG31267,CG5246,CG8560,CG8562,G9a,Jon25Bi,Jon25Bii,Jon66Ci,Jon74E,Jon99Ci,Jon99Fii,Nep2,Send1,Ser12,betaTry,epsilonTry,lambdaTry,thetaTry
	GO:0004181	4	metallocarboxypeptidase activity	3.07572	4	24	0.00084	FBpp0076564,FBpp0076578,FBpp0079464,FBpp0086967	CG12374,CG17633,CG8560,CG8562
	GO:0004556	2	alpha-amylase activity	2.3098	2	2	0.0049	FBpp0086136,FBpp0086155	Amy-d,Amy-p
	GO:0003824	40	catalytic activity	1.58503	40	3739	0.026	FBpp0070179,FBpp0074969,FBpp0075815,FBpp0076118,FBpp0076335,FBpp0076564,FBpp0076578,FBpp0076774,FBpp0077433,FBpp0077481,FBpp0077482,FBpp0077483,FBpp0078691,FBpp0079464,FBpp0079515,FBpp0080697,FBpp0080908,FBpp0081141,FBpp0081538,FBpp0081800,FBpp0082845,FBpp0082846,FBpp0082858,FBpp0084877,FBpp0085052,FBpp0086136,FBpp0086155,FBpp0086585,FBpp0086967,FBpp0087222,FBpp0087223,FBpp0087256,FBpp0087258,FBp…	Amy-d,Amy-p,CG10361,CG10472,CG12374,CG17234,CG17239,CG17475,CG17571,CG17633,CG18003,CG18180,CG31267,CG3699,CG5246,CG8147,CG8560,CG8562,CG8834,Cyp4e3,Cyp6a8,G9a,Jon25Bi,Jon25Bii,Jon66Ci,Jon74E,Jon99Ci,Jon99Fii,Mal-A6,Nep2,Send1,Ser12,Sodh-1,Sodh-2,amd,betaTry,epsilonTry,kis,lambdaTry,thetaTry
	GO:0008237	5	metallopeptidase activity	1.34969	5	141	0.0447	FBpp0076564,FBpp0076578,FBpp0079464,FBpp0086967,FBpp0293663	CG12374,CG17633,CG8560,CG8562,Nep2
	PFAM enrichment
	#term ID	observed gene count	term description		observed gene count	background gene count	false discovery rate	matching proteins in your network (IDs)	matching proteins in your network (labels)
	PF00089	23	Trypsin	15.9469	23	259	1.13e-16	FBpp0074969,FBpp0076118,FBpp0076335,FBpp0076774,FBpp0077433,FBpp0077481,FBpp0077482,FBpp0077483,FBpp0078691,FBpp0080214,FBpp0080908,FBpp0082845,FBpp0082846,FBpp0082858,FBpp0084877,FBpp0085014,FBpp0085052,FBpp0087222,FBpp0087223,FBpp0087256,FBpp0087258,FBpp0099851,FBpp0289337	CG10472,CG17234,CG17239,CG17475,CG17571,CG18180,CG31266,CG31267,CG5246,Jon25Bi,Jon25Bii,Jon66Ci,Jon74E,Jon99Ci,Jon99Fi,Jon99Fii,Send1,Send2,Ser12,betaTry,epsilonTry,lambdaTry,thetaTry
	PF13365	13	Trypsin-like peptidase domain	13.2628	13	57	5.46e-14	FBpp0076118,FBpp0077481,FBpp0077482,FBpp0077483,FBpp0080214,FBpp0080908,FBpp0082845,FBpp0082846,FBpp0084877,FBpp0085014,FBpp0085052,FBpp0087256,FBpp0099851	CG17239,CG17571,CG18180,CG31267,CG5246,Jon25Bi,Jon99Ci,Jon99Fi,Jon99Fii,Send1,Send2,Ser12,epsilonTry
	PF02244	4	Carboxypeptidase activation peptide	3.58503	4	16	0.00026	FBpp0076564,FBpp0076578,FBpp0079464,FBpp0086967	CG12374,CG17633,CG8560,CG8562
	PF00246	4	Zinc carboxypeptidase	3.17393	4	23	0.00067	FBpp0076564,FBpp0076578,FBpp0079464,FBpp0086967	CG12374,CG17633,CG8560,CG8562
	PF07240	3	Stress-inducible humoral factor Turandot	3.09151	3	8	0.00081	FBpp0078708,FBpp0083378,FBpp0083379	TotA,TotC,TotM
	PF15868	3	Transcription activator MBF2	3.05061	3	9	0.00089	FBpp0074397,FBpp0086909,FBpp0099437	CG13324,CG15043,CG34026
	PF00128	3	Alpha amylase, catalytic domain	2.49485	3	16	0.0032	FBpp0086136,FBpp0086155,FBpp0271830	Amy-d,Amy-p,Mal-A6
	PF16912	2	Glucose dehydrogenase C-terminus	2.49485	2	2	0.0032	FBpp0081141,FBpp0081800	Sodh-1,Sodh-2
	PF02806	2	Alpha amylase, C-terminal all-beta domain	2.21467	2	4	0.0061	FBpp0086136,FBpp0086155	Amy-d,Amy-p
	PF08240	2	Alcohol dehydrogenase GroES-like domain	1.99568	2	6	0.0101	FBpp0081141,FBpp0081800	Sodh-1,Sodh-2
	PF00107	2	Zinc-binding dehydrogenase	1.83268	2	8	0.0147	FBpp0081141,FBpp0081800	Sodh-1,Sodh-2

## Sheet: cont_vs_week_GO
Table S3b. GO categories in enrichment of DEGs for control vs week comparison
amd
Fcp3C			Data source:	#term ID	observed gene count	term description		observed gene count	background gene count	false discovery rate	matching proteins in your network (IDs)	matching proteins in your network (labels)
Lsp2			Biological process	GO:0006508	17	proteolysis	4.43533	17	838	3.67e-05	FBpp0076389,FBpp0076564,FBpp0076749,FBpp0076774,FBpp0077481,FBpp0077482,FBpp0078692,FBpp0080908,FBpp0081535,FBpp0082858,FBpp0083525,FBpp0084868,FBpp0084878,FBpp0085014,FBpp0085052,FBpp0087222,FBpp0288476	CG10472,CG16749,CG17239,CG17475,CG17571,CG31233,CG8562,CG8773,Jon25Biii,Jon65Aiii,Jon66Cii,Jon99Cii,Jon99Ciii,Jon99Fi,Jon99Fii,Send1,lambdaTry
Jon99Cii
Jon99Ciii			Molecular function	GO:0004252	13	serine-type endopeptidase activity	8.52724	13	230	2.97e-09	FBpp0076389,FBpp0076749,FBpp0076774,FBpp0077481,FBpp0077482,FBpp0078692,FBpp0080908,FBpp0081535,FBpp0082858,FBpp0084868,FBpp0084878,FBpp0085052,FBpp0087222	CG10472,CG16749,CG17239,CG17475,CG17571,Jon25Biii,Jon65Aiii,Jon66Cii,Jon99Cii,Jon99Ciii,Jon99Fii,Send1,lambdaTry
Mst84Db				GO:0070011	16	peptidase activity, acting on L-amino acid peptides	7.60206	16	533	2.5e-08	FBpp0076389,FBpp0076564,FBpp0076749,FBpp0076774,FBpp0077481,FBpp0077482,FBpp0078692,FBpp0080908,FBpp0081535,FBpp0082858,FBpp0083525,FBpp0084868,FBpp0084878,FBpp0085052,FBpp0087222,FBpp0288476	CG10472,CG16749,CG17239,CG17475,CG17571,CG31233,CG8562,CG8773,Jon25Biii,Jon65Aiii,Jon66Cii,Jon99Cii,Jon99Ciii,Jon99Fii,Send1,lambdaTry
AttA				GO:0140096	18	catalytic activity, acting on a protein	4.09963	18	1269	7.95e-05	FBpp0072452,FBpp0076389,FBpp0076564,FBpp0076749,FBpp0076774,FBpp0077481,FBpp0077482,FBpp0078692,FBpp0080908,FBpp0081535,FBpp0082858,FBpp0083525,FBpp0084868,FBpp0084878,FBpp0085052,FBpp0087222,FBpp0288476,FBpp0290554	CG10472,CG16749,CG17239,CG17475,CG17571,CG31233,CG8562,CG8773,Jon25Biii,Jon65Aiii,Jon66Cii,Jon99Cii,Jon99Ciii,Jon99Fii,Ppm1,Send1,bt,lambdaTry
Ag5r2				GO:0016787	19	hydrolase activity	3.04576	19	1685	0.0009	FBpp0072452,FBpp0076389,FBpp0076564,FBpp0076749,FBpp0076774,FBpp0077481,FBpp0077482,FBpp0078692,FBpp0080697,FBpp0080908,FBpp0081535,FBpp0082858,FBpp0083525,FBpp0084868,FBpp0084878,FBpp0085052,FBpp0087222,FBpp0288476,FBpp0289115	CG10472,CG16749,CG17239,CG17475,CG17571,CG31233,CG8562,CG8773,Jon25Biii,Jon65Aiii,Jon66Cii,Jon99Cii,Jon99Ciii,Jon99Fii,Ppm1,Send1,amd,kis,lambdaTry
CG6495
TotA			Uinprot Keywords	KW-0732	45	Signal	15.4271	45	3038	3.74e-16	FBpp0071239,FBpp0072901,FBpp0073755,FBpp0074637,FBpp0075472,FBpp0075799,FBpp0076389,FBpp0076420,FBpp0076564,FBpp0076590,FBpp0076749,FBpp0076774,FBpp0077018,FBpp0077238,FBpp0077481,FBpp0077482,FBpp0078692,FBpp0078708,FBpp0079318,FBpp0079703,FBpp0080908,FBpp0081535,FBpp0081680,FBpp0082691,FBpp0082858,FBpp0083378,FBpp0083379,FBpp0083525,FBpp0084878,FBpp0084982,FBpp0085014,FBpp0085052,FBpp0085843,FBp…	Ag5r2,AttA,CG10407,CG10472,CG12057,CG13679,CG13905,CG14187,CG14834,CG16749,CG17239,CG17475,CG17571,CG18404,CG31233,CG32284,CG34227,CG3513,CG3868,CG42807,CG43085,CG43090,CG5399,CG5883,CG6495,CG8562,CG9297,Dm15a,IM1,IM23,Jon25Biii,Jon65Aiii,Jon66Cii,Jon99Cii,Jon99Fi,Jon99Fii,Lsp2,Npc2d,Obp19c,Osi2,Send1,TotA,TotC,TotM,lambdaTry
CG12057				KW-0720	11	Serine protease	8.92082	11	145	1.2e-09	FBpp0076749,FBpp0076774,FBpp0077481,FBpp0077482,FBpp0080908,FBpp0081535,FBpp0082858,FBpp0084878,FBpp0085014,FBpp0085052,FBpp0087222	CG10472,CG16749,CG17239,CG17475,CG17571,Jon65Aiii,Jon99Cii,Jon99Fi,Jon99Fii,Send1,lambdaTry
Obp19c				KW-0645	14	Protease	8.23732	14	354	5.79e-09	FBpp0076564,FBpp0076749,FBpp0076774,FBpp0077481,FBpp0077482,FBpp0080908,FBpp0081535,FBpp0082858,FBpp0083525,FBpp0084878,FBpp0085014,FBpp0085052,FBpp0087222,FBpp0288476	CG10472,CG16749,CG17239,CG17475,CG17571,CG31233,CG8562,CG8773,Jon65Aiii,Jon99Cii,Jon99Fi,Jon99Fii,Send1,lambdaTry
Send1				KW-1015	16	Disulfide bond	6.01682	16	742	9.62e-07	FBpp0076389,FBpp0076749,FBpp0076774,FBpp0077481,FBpp0077482,FBpp0078692,FBpp0079703,FBpp0080908,FBpp0081535,FBpp0082858,FBpp0084878,FBpp0085014,FBpp0085052,FBpp0085843,FBpp0085908,FBpp0087222	CG10472,CG16749,CG17239,CG17475,CG17571,CG6495,IM1,IM23,Jon25Biii,Jon65Aiii,Jon66Cii,Jon99Cii,Jon99Fi,Jon99Fii,Send1,lambdaTry
CG3213				KW-0399	6	Innate immunity	5.27327	6	66	5.33e-06	FBpp0078708,FBpp0083378,FBpp0083379,FBpp0085843,FBpp0085908,FBpp0086567	AttA,IM1,IM23,TotA,TotC,TotM
Jon25Biii				KW-0378	18	Hydrolase	3.61979	18	1472	0.00024	FBpp0072452,FBpp0076389,FBpp0076564,FBpp0076749,FBpp0076774,FBpp0077481,FBpp0077482,FBpp0078692,FBpp0080908,FBpp0081535,FBpp0082858,FBpp0083525,FBpp0084878,FBpp0085014,FBpp0085052,FBpp0087222,FBpp0288476,FBpp0289115	CG10472,CG16749,CG17239,CG17475,CG17571,CG31233,CG8562,CG8773,Jon25Biii,Jon65Aiii,Jon66Cii,Jon99Cii,Jon99Fi,Jon99Fii,Ppm1,Send1,kis,lambdaTry
TotM				KW-0964	7	Secreted	2.72125	7	302	0.0019	FBpp0078708,FBpp0083378,FBpp0083379,FBpp0085843,FBpp0085908,FBpp0086567,FBpp0088363	AttA,IM1,IM23,Lsp2,TotA,TotC,TotM
IM23				KW-0044	2	Antibiotic	2.07572	2	13	0.0084	FBpp0083378,FBpp0086567	AttA,TotA
Ppm1				KW-0031	2	Aminopeptidase	1.43297	2	33	0.0369	FBpp0083525,FBpp0288476	CG31233,CG8773
hiro
CG13905			PFAM domains	PF13365	10	Trypsin-like peptidase domain	10.9508	10	57	1.12e-11	FBpp0076389,FBpp0076749,FBpp0077481,FBpp0077482,FBpp0078692,FBpp0080908,FBpp0084868,FBpp0084878,FBpp0085014,FBpp0085052	CG17239,CG17571,Jon25Biii,Jon65Aiii,Jon66Cii,Jon99Cii,Jon99Ciii,Jon99Fi,Jon99Fii,Send1
CG10472				PF00089	14	Trypsin	9.70333	14	259	1.98e-10	FBpp0076389,FBpp0076749,FBpp0076774,FBpp0077481,FBpp0077482,FBpp0078692,FBpp0080908,FBpp0081535,FBpp0082858,FBpp0084868,FBpp0084878,FBpp0085014,FBpp0085052,FBpp0087222	CG10472,CG16749,CG17239,CG17475,CG17571,Jon25Biii,Jon65Aiii,Jon66Cii,Jon99Cii,Jon99Ciii,Jon99Fi,Jon99Fii,Send1,lambdaTry
Jon66Cii				PF07240	3	Stress-inducible humoral factor Turandot	3.69897	3	8	0.0002	FBpp0078708,FBpp0083378,FBpp0083379	TotA,TotC,TotM
CG5883				PF01212	2	Beta-eliminating lyase	2.48149	2	4	0.0033	FBpp0080697,FBpp0083872	CG10184,amd
CG14187				PF08194	2	DIM protein	1.9393	2	10	0.0115	FBpp0085843,FBpp0085908	IM1,IM23
Osi2				PF11838	2	ERAP1-like C-terminal domain	1.44733	2	21	0.0357	FBpp0083525,FBpp0288476	CG31233,CG8773
CG16749				PF01433	2	Peptidase family M1 domain	1.44249	2	23	0.0361	FBpp0083525,FBpp0288476	CG31233,CG8773
Npc2d
CG8773			Interprot Features	IPR033116	13	Serine proteases, trypsin family, serine active site	10.8928	13	146	1.28e-11	FBpp0076389,FBpp0076749,FBpp0076774,FBpp0077481,FBpp0077482,FBpp0078692,FBpp0080908,FBpp0081535,FBpp0082858,FBpp0084878,FBpp0085014,FBpp0085052,FBpp0087222	CG10472,CG16749,CG17239,CG17475,CG17571,Jon25Biii,Jon65Aiii,Jon66Cii,Jon99Cii,Jon99Fi,Jon99Fii,Send1,lambdaTry
CG5399				IPR001314	13	Peptidase S1A, chymotrypsin family	9.00043	13	223	9.99e-10	FBpp0076389,FBpp0076749,FBpp0076774,FBpp0077481,FBpp0077482,FBpp0078692,FBpp0080908,FBpp0081535,FBpp0082858,FBpp0084878,FBpp0085014,FBpp0085052,FBpp0087222	CG10472,CG16749,CG17239,CG17475,CG17571,Jon25Biii,Jon65Aiii,Jon66Cii,Jon99Cii,Jon99Fi,Jon99Fii,Send1,lambdaTry
CG10407				IPR001254	13	Serine proteases, trypsin domain	8.54668	13	252	2.84e-09	FBpp0076389,FBpp0076749,FBpp0076774,FBpp0077481,FBpp0077482,FBpp0078692,FBpp0080908,FBpp0081535,FBpp0082858,FBpp0084878,FBpp0085014,FBpp0085052,FBpp0087222	CG10472,CG16749,CG17239,CG17475,CG17571,Jon25Biii,Jon65Aiii,Jon66Cii,Jon99Cii,Jon99Fi,Jon99Fii,Send1,lambdaTry
CG18404				IPR009003	13	Peptidase S1, PA clan	8.54668	13	257	2.84e-09	FBpp0076389,FBpp0076749,FBpp0076774,FBpp0077481,FBpp0077482,FBpp0078692,FBpp0080908,FBpp0081535,FBpp0082858,FBpp0084878,FBpp0085014,FBpp0085052,FBpp0087222	CG10472,CG16749,CG17239,CG17475,CG17571,Jon25Biii,Jon65Aiii,Jon66Cii,Jon99Cii,Jon99Fi,Jon99Fii,Send1,lambdaTry
Jon99Fii				IPR018114	11	Serine proteases, trypsin family, histidine active site	7.91721	11	183	1.21e-08	FBpp0076749,FBpp0076774,FBpp0077481,FBpp0077482,FBpp0080908,FBpp0081535,FBpp0082858,FBpp0084878,FBpp0085014,FBpp0085052,FBpp0087222	CG10472,CG16749,CG17239,CG17475,CG17571,Jon65Aiii,Jon99Cii,Jon99Fi,Jon99Fii,Send1,lambdaTry
Jon99Fi				IPR010825	3	Stress-inducible humoral factor Turandot	3.67778	3	8	0.00021	FBpp0078708,FBpp0083378,FBpp0083379	TotA,TotC,TotM
CG3699				IPR013172	2	Immune-induced protein Dim	1.77989	2	10	0.0166	FBpp0085843,FBpp0085908	IM1,IM23
CG17239				IPR034016	2	Aminopeptidase N-type	1.47886	2	16	0.0332	FBpp0083525,FBpp0288476	CG31233,CG8773
lambdaTry				IPR001930	2	Peptidase M1, alanine aminopeptidase/leukotriene A4 hydrolase	1.31785	2	22	0.0481	FBpp0083525,FBpp0288476	CG31233,CG8773
TotC				IPR014782	2	Peptidase M1, membrane alanine aminopeptidase	1.31785	2	23	0.0481	FBpp0083525,FBpp0288476	CG31233,CG8773
CG31233				IPR024571	2	ERAP1-like C-terminal domain	1.31785	2	21	0.0481	FBpp0083525,FBpp0288476	CG31233,CG8773
CG32368
CG34227			SMART Features	SM00020	14	Trypsin-like serine protease	9.78252	14	258	1.65e-10	FBpp0076389,FBpp0076749,FBpp0076774,FBpp0077481,FBpp0077482,FBpp0078692,FBpp0080908,FBpp0081535,FBpp0082858,FBpp0084868,FBpp0084878,FBpp0085014,FBpp0085052,FBpp0087222	CG10472,CG16749,CG17239,CG17475,CG17571,Jon25Biii,Jon65Aiii,Jon66Cii,Jon99Cii,Jon99Ciii,Jon99Fi,Jon99Fii,Send1,lambdaTry
CG43085
CG43090
CG43236
CG43774
Tsp42Ec
CG8562
Peritrophin-15a
CG32284
CG17571
kis
CG3513
Alp8
CG3868
CG17475
CG10184
CG42807
bt
Sodh-1
IM1
lncRNA:CR44638
Jon65Aiii
CG14834
CG9297
CG13679

## Sheet: Day_vs_week GO
Table S3c. GO categories in enrichment of DEGs for 'day vs week' comparison
			Biological Process:
				#term ID	observed gene count	term description		observed gene count	background gene count	false discovery rate	matching proteins in your network (IDs)	matching proteins in your network (labels)
			rose	GO:0006508	20	proteolysis	12.9914	20	838	1.02e-13	FBpp0074969,FBpp0076118,FBpp0076746,FBpp0076748,FBpp0076749,FBpp0077433,FBpp0078691,FBpp0078692,FBpp0079309,FBpp0080214,FBpp0082846,FBpp0083525,FBpp0084868,FBpp0084877,FBpp0084878,FBpp0086967,FBpp0087223,FBpp0087256,FBpp0087257,FBpp0099851	Bace,CG12374,CG17234,CG18180,CG31233,CG5246,Jon25Bi,Jon25Bii,Jon25Biii,Jon65Aiii,Jon65Aiv,Jon74E,Jon99Ci,Jon99Cii,Jon99Ciii,Send2,alphaTry,betaTry,epsilonTry,yip7
				GO:0044238	25	primary metabolic process	4.76447	25	4093	1.72e-05	FBpp0074969,FBpp0076118,FBpp0076746,FBpp0076748,FBpp0076749,FBpp0077433,FBpp0078691,FBpp0078692,FBpp0079309,FBpp0080214,FBpp0082846,FBpp0083525,FBpp0084449,FBpp0084868,FBpp0084877,FBpp0084878,FBpp0086136,FBpp0086155,FBpp0086967,FBpp0087223,FBpp0087256,FBpp0087257,FBpp0087831,FBpp0099851,FBpp0271830	Amy-d,Amy-p,Bace,CG12374,CG17234,CG18180,CG31233,CG5246,CG6295,Jon25Bi,Jon25Bii,Jon25Biii,Jon65Aiii,Jon65Aiv,Jon74E,Jon99Ci,Jon99Cii,Jon99Ciii,Mal-A6,Mal-A8,Send2,alphaTry,betaTry,epsilonTry,yip7
			red	GO:0071704	26	organic substance metabolic process	4.76447	26	4432	1.72e-05	FBpp0074969,FBpp0076118,FBpp0076746,FBpp0076748,FBpp0076749,FBpp0077433,FBpp0078691,FBpp0078692,FBpp0079309,FBpp0080214,FBpp0082846,FBpp0083525,FBpp0084449,FBpp0084868,FBpp0084877,FBpp0084878,FBpp0086136,FBpp0086155,FBpp0086967,FBpp0087223,FBpp0087256,FBpp0087257,FBpp0087831,FBpp0099851,FBpp0271830,FBpp0290252	Amy-d,Amy-p,Bace,CG12374,CG17234,CG18180,CG31233,CG33258,CG5246,CG6295,Jon25Bi,Jon25Bii,Jon25Biii,Jon65Aiii,Jon65Aiv,Jon74E,Jon99Ci,Jon99Cii,Jon99Ciii,Mal-A6,Mal-A8,Send2,alphaTry,betaTry,epsilonTry,yip7
				GO:1901564	21	organonitrogen compound metabolic process	4.76447	21	2860	1.72e-05	FBpp0074969,FBpp0076118,FBpp0076746,FBpp0076748,FBpp0076749,FBpp0077433,FBpp0078691,FBpp0078692,FBpp0079309,FBpp0080214,FBpp0082846,FBpp0083525,FBpp0084868,FBpp0084877,FBpp0084878,FBpp0086967,FBpp0087223,FBpp0087256,FBpp0087257,FBpp0099851,FBpp0290252	Bace,CG12374,CG17234,CG18180,CG31233,CG33258,CG5246,Jon25Bi,Jon25Bii,Jon25Biii,Jon65Aiii,Jon65Aiv,Jon74E,Jon99Ci,Jon99Cii,Jon99Ciii,Send2,alphaTry,betaTry,epsilonTry,yip7
				GO:0043170	21	macromolecule metabolic process	3.82391	21	3350	0.00015	FBpp0074969,FBpp0076118,FBpp0076746,FBpp0076748,FBpp0076749,FBpp0077433,FBpp0078691,FBpp0078692,FBpp0079309,FBpp0080214,FBpp0082846,FBpp0083525,FBpp0084868,FBpp0084877,FBpp0084878,FBpp0086967,FBpp0087223,FBpp0087256,FBpp0087257,FBpp0099851,FBpp0290252	Bace,CG12374,CG17234,CG18180,CG31233,CG33258,CG5246,Jon25Bi,Jon25Bii,Jon25Biii,Jon65Aiii,Jon65Aiv,Jon74E,Jon99Ci,Jon99Cii,Jon99Ciii,Send2,alphaTry,betaTry,epsilonTry,yip7
				GO:0000023	2	maltose metabolic process	2.1549	2	10	0.007	FBpp0087831,FBpp0271830	Mal-A6,Mal-A8
				GO:0005975	4	carbohydrate metabolic process	1.37059	4	236	0.0426	FBpp0086136,FBpp0086155,FBpp0087831,FBpp0271830	Amy-d,Amy-p,Mal-A6,Mal-A8
			Molecular function
				GO:0004252	16	serine-type endopeptidase activity	17.1186	16	230	7.61e-18	FBpp0074969,FBpp0076118,FBpp0076746,FBpp0076748,FBpp0076749,FBpp0077433,FBpp0078691,FBpp0078692,FBpp0082846,FBpp0084868,FBpp0084877,FBpp0084878,FBpp0087223,FBpp0087256,FBpp0087257,FBpp0099851	CG17234,CG18180,CG5246,Jon25Bi,Jon25Bii,Jon25Biii,Jon65Aiii,Jon65Aiv,Jon74E,Jon99Ci,Jon99Cii,Jon99Ciii,alphaTry,betaTry,epsilonTry,yip7
				GO:0070011	19	peptidase activity, acting on L-amino acid peptides	16.3605	19	533	4.36e-17	FBpp0074969,FBpp0076118,FBpp0076746,FBpp0076748,FBpp0076749,FBpp0077433,FBpp0078691,FBpp0078692,FBpp0079309,FBpp0082846,FBpp0083525,FBpp0084868,FBpp0084877,FBpp0084878,FBpp0086967,FBpp0087223,FBpp0087256,FBpp0087257,FBpp0099851	Bace,CG12374,CG17234,CG18180,CG31233,CG5246,Jon25Bi,Jon25Bii,Jon25Biii,Jon65Aiii,Jon65Aiv,Jon74E,Jon99Ci,Jon99Cii,Jon99Ciii,alphaTry,betaTry,epsilonTry,yip7
				GO:0004175	17	endopeptidase activity	16.041	17	382	9.1e-17	FBpp0074969,FBpp0076118,FBpp0076746,FBpp0076748,FBpp0076749,FBpp0077433,FBpp0078691,FBpp0078692,FBpp0079309,FBpp0082846,FBpp0084868,FBpp0084877,FBpp0084878,FBpp0087223,FBpp0087256,FBpp0087257,FBpp0099851	Bace,CG17234,CG18180,CG5246,Jon25Bi,Jon25Bii,Jon25Biii,Jon65Aiii,Jon65Aiv,Jon74E,Jon99Ci,Jon99Cii,Jon99Ciii,alphaTry,betaTry,epsilonTry,yip7
				GO:0016787	24	hydrolase activity	13.0904	24	1685	8.12e-14	FBpp0074969,FBpp0076118,FBpp0076746,FBpp0076748,FBpp0076749,FBpp0077433,FBpp0078691,FBpp0078692,FBpp0079309,FBpp0082846,FBpp0083525,FBpp0084449,FBpp0084868,FBpp0084877,FBpp0084878,FBpp0086136,FBpp0086155,FBpp0086967,FBpp0087223,FBpp0087256,FBpp0087257,FBpp0087831,FBpp0099851,FBpp0271830	Amy-d,Amy-p,Bace,CG12374,CG17234,CG18180,CG31233,CG5246,CG6295,Jon25Bi,Jon25Bii,Jon25Biii,Jon65Aiii,Jon65Aiv,Jon74E,Jon99Ci,Jon99Cii,Jon99Ciii,Mal-A6,Mal-A8,alphaTry,betaTry,epsilonTry,yip7
				GO:0004556	2	alpha-amylase activity	3.74473	2	2	0.00018	FBpp0086136,FBpp0086155	Amy-d,Amy-p
				GO:0004553	4	hydrolase activity, hydrolyzing O-glycosyl compounds	3.34679	4	97	0.00045	FBpp0086136,FBpp0086155,FBpp0087831,FBpp0271830	Amy-d,Amy-p,Mal-A6,Mal-A8
				GO:0032450	2	maltose alpha-glucosidase activity	2.85387	2	10	0.0014	FBpp0087831,FBpp0271830	Mal-A6,Mal-A8
			KEGG Pathway
			blue	dme00500	3	Starch and sucrose metabolism	3.16749	3	33	0.00068	FBpp0086136,FBpp0086155,FBpp0087831	Amy-d,Amy-p,Mal-A8
			green	dme04080	3	Neuroactive ligand-receptor interaction	3	3	49	0.001	FBpp0087223,FBpp0087256,FBpp0087257	alphaTry,betaTry,epsilonTry
			SMART domains
				SM00020	17	Trypsin-like serine protease	18.9957	17	258	1.01e-19	FBpp0074969,FBpp0076118,FBpp0076746,FBpp0076748,FBpp0076749,FBpp0077433,FBpp0078691,FBpp0078692,FBpp0080214,FBpp0082846,FBpp0084868,FBpp0084877,FBpp0084878,FBpp0087223,FBpp0087256,FBpp0087257,FBpp0099851	CG17234,CG18180,CG5246,Jon25Bi,Jon25Bii,Jon25Biii,Jon65Aiii,Jon65Aiv,Jon74E,Jon99Ci,Jon99Cii,Jon99Ciii,Send2,alphaTry,betaTry,epsilonTry,yip7
			magenta	SM00642	4	Alpha-amylase domain	6.7167	4	13	1.92e-07	FBpp0086136,FBpp0086155,FBpp0087831,FBpp0271830	Amy-d,Amy-p,Mal-A6,Mal-A8
				SM00632	2	Aamy_C	4	2	3	0.0001	FBpp0086136,FBpp0086155	Amy-d,Amy-p

## Sheet: PCA_HID
0.685616	-0.0276076
0.887177	-0.254317
-0.315893	-0.489054
0.878904	0.045198
0.873929	-0.397084
0.82895	-0.379424
0.817133	-0.47484
0.73175	0.456553
0.942851	0.0189148
0.265355	-0.508347
0.935206	-0.045145
0.391317	0.828964
-0.230934	-0.226741
0.95123	-0.116634
0.37905	-0.560991
0.949305	-0.0288625
0.8705	0.243113
0.939249	-0.0252651
0.034766	-0.600218
0.930397	0.141959
0.729317	-0.435019
-0.453056	-0.0222385
0.841	0.0437684
0.828144	0.137386
0.662221	0.222717
0.969686	-0.0250872
0.961909	-0.102208
0.971511	-0.0667397
0.983459	-0.110115
0.656774	0.633769
0.0627555	0.758923
-0.00972301	0.828814
-0.0245871	0.802425
0.97068	0.0511012
0.9233	0.104434
0.73661	0.428532
0.661466	0.211935
0.817907	-0.330387
0.910534	-0.00203263
0.908052	0.204047
0.877125	-0.0908961
0.837521	0.0804609
0.799687	0.0569262
-0.279401	0.107073
0.674837	-0.446535
0.818857	0.393223
-0.0859576	0.8141

## Sheet: PCA_HID1
-4.54669	0.885941
-2.35387	-1.12358
-0.412116	-4.68355
2.89305	-1.31455
9.2128	-1.15288
10.651	1.67462
-1.28472	6.69484
-4.44529	-0.646267
-4.78246	-0.160473
-3.40767	-0.390916
-1.52404	0.216814

## Sheet: PCA_HID2
5.94025	-0.470429
7.6866	-4.33351
-2.73693	-8.3334
7.61493	0.770166
7.57182	-6.76625
7.18211	-6.46531
7.07974	-8.09119
6.33996	7.77957
8.16897	0.322305
2.29907	-8.66215
8.10273	-0.769263
3.39042	14.1254
-2.00083	-3.86363
8.24156	-1.98742
3.28413	-9.55919
8.22489	-0.491812
7.54211	4.1426
8.13776	-0.430512
0.301217	-10.2276
8.06107	2.41895
6.31888	-7.41265
-3.92533	-0.37894
7.28652	0.745805
7.17513	2.34103
5.73755	3.79506
8.40147	-0.427481
8.33409	-1.74161
8.41728	-1.13723
8.5208	-1.87635
5.69036	10.7993
0.54372	12.9319
-0.0842413	14.1228
-0.213025	13.6732
8.41008	0.870754
7.99958	1.77954
6.38207	7.30211
5.73102	3.61133
7.08644	-5.62974
7.88897	-0.0346357
7.86747	3.47693
7.59951	-1.54885
7.25638	1.37104
6.92858	0.970012
-2.42076	1.8245
5.84687	-7.60888
7.09467	6.70045
-0.744746	13.8721
-4.54669	0.885941
-2.35387	-1.12358
-0.412116	-4.68355
2.89305	-1.31455
9.2128	-1.15288
10.651	1.67462
-1.28472	6.69484
-4.44529	-0.646267
-4.78246	-0.160473
-3.40767	-0.390916
-1.52404	0.216814
